# Supplementary material for: Co-infecting Reptarenaviruses Can Be Vertically Transmitted in Boa Constrictor
Source: PLoS Pathog. 2017 Jan 23;13(1):e1006179. doi: 10.1371/journal.ppat.1006179 (PMC5289648; doi:10.1371/journal.ppat.1006179)
Supplement: S2 Table — Mapping of the raw NGS data was done using Bowtie2. (XLSX) [file ppat.1006179.s002.xlsx]

## Sheet: Sheet1
Clutch 1	Sample	Genome (segment)	Length (in nt)	Coverage (min-max)	Average coverage	Median coverage	Reads aligned
	Mother brain	S5-like (S)	3326	86-957	561	565	9183
	E1.1 head			0-2			11
	E1.2 body			0-2			2
	E1.7 Kidney CCS			1347-12524	7213	6742	122178
	Mother brain	S6-like (S)	3457	572-77618	32162	29820	578087
	E1.1 head			0-18			83
	E1.2 body			0-3			11
	E1.7 Kidney CCS			130-4168	1761	1710	30883
	Mother brain	ABV-4 (L)	6767	33-18314	11730	12060	414964
	E1.1 head			0-4			17
	E1.2 body			0-2			5
	E1.7 Kidney CCS			0-1			1
	Mother brain	BSV-1 (L)	6830	37-1214	568	551	19418
	E1.1 head			0-2			10
	E1.2 body			0			0
	E1.7 Kidney CCS			0			0
	Mother brain	HKV-1 (L)	6905	15-2770	934	889	32128
	E1.1 head			0			0
	E1.2 body			0			0
	E1.7 Kidney CCS			3-561	277	259	9432
	Mother brain	KePV-1 (L)	6766	17-3294	1543	1487	53974
	E1.1 head			0-4			21
	E1.2 body			0			0
	E1.7 Kidney CCS			2-143	80	81	2604
	Mother brain	SVaV-2 (L)	6923	15-610	191	172	6923
	E1.1 head			0-2			6
	E1.2 body			0-2			4
	E1.7 Kidney CCS			1-1898	1188	1193	41813
	Mother brain	TSMV-1 (L)	6915	13-2635	1192	1143	42702
	E1.1 head			0-6			22
	E1.2 body			0-2			3
	E1.7 Kidney CCS			4-63	29	29	976
Clutch 2
	Mother brain	ABV-2 (S)	3392	138-12006	7093	6985	117603
	Father blood			0-4			10
	E2.1. salpinx-placenta			124-11181	5248	4632	86963
	E2.1 Kidney CC			0-3			5
	E2.2 Body			0-2			3
	E2.3 Body			0-4			6
	Mother brain	UGV-1 (S)	3429	75-35984	16607	15681	290849
	Father blood			0-5			19
	E2.1. salpinx-placenta			10-3512	1207	1038	19705
	E2.1 Kidney CC			0-5			29
	E2.2 Body			0-3			13
	E2.3 Body			0-4			20
	Mother brain	ABV-3 (L)	6952	78-21080	8956	8480	319383
	Father blood			0-3			15
	E2.1. salpinx-placenta			6-1148	342	284	11155
	E2.1 Kidney CC			0-4			13
	E2.2 Body			0			0
	E2.3 Body			0-3			7
	Mother brain	KaBV-1 (L)	7010	76-14875	4589	4082	157386
	Father blood			0-2			8
	E2.1. salpinx-placenta			7-5851	1072	832	35921
	E2.1 Kidney CC			0-1			2
	E2.2 Body			0-2			8
	E2.3 Body			0-2			3
	Mother brain	SVaV-1 (L)	6936	21-1906	912	834	30800
	Father blood			0-2			4
	E2.1. salpinx-placenta			17-2337	779	675	26351
	E2.1 Kidney CC			0-2			2
	E2.2 Body			0			0
	E2.3 Body			0			0
	Mother brain	UHV-3 (L)	6916	9-1075	367	338	12242
	Father blood			0			0
	E2.1. salpinx-placenta			7-1436	341	281	11050
	E2.1 Kidney CC			0			0
	E2.2 Body			0-2			2
	E2.3 Body			0			0
Clutch 3
	Mother blood	S5-like (S)	3398	258-2675	1324	1285	22366
	PNA3.1 brain			0-9			52
	PNA3.2 brain			0-8			56
	PNA3.3 brain			0-2			4
	Mother blood	S6-like (S)	3457	1-665	314	310	4498
	PNA3.1 brain			0-8			32
	PNA3.2 brain			0-2			9
	PNA3.3 brain			0-4			10
	Mother blood	ABV-4 (L)	6939	2-114	67	70	2229
	PNA3.1 brain			0-3			9
	PNA3.2 brain			0-2			2
	PNA3.3 brain			0-3			8
	Mother blood	GMV-1 (L)	5558	2-79	37	36	981
	PNA3.1 brain			0			0
	PNA3.2 brain			0			0
	PNA3.3 brain			0			0
	Mother blood	KePV-1 (L)	6466	2-215	103	97	3118
	PNA3.1 brain			0-2			2
	PNA3.2 brain			0			0
	PNA3.3 brain			0-1			1
	Mother blood	KMHV-1 (L)	6946	2-121	50	47	1602
	PNA3.1 brain			0			0
	PNA3.2 brain			0			0
	PNA3.3 brain			0			0
	Mother blood	SVaV-2 (L)	6932	12-313	171	171	5834
	PNA3.1 brain			0-4			16
	PNA3.2 brain			0-2			2
	PNA3.3 brain			0-1			1
	Mother blood	TSMV-2 (L)	6926	1-560	228	215	7526
	PNA3.1 brain			0-5			39
	PNA3.2 brain			0			0
	PNA3.3 brain			0-4			16
	Mother blood	UHV-4 (L)	6899	2-102	50	48	1595
	PNA3.1 brain			0			0
	PNA3.2 brain			0			0
	PNA3.3 brain			0			0
Clutch 4
	Father brain	TSMV-2 (S)	3400	81-18794	9277	8188	163504
	Mother blood			0-2			2
	PNA4.1. brain			0-2			6
	PNA4.2. brain			0-2			2
	Father brain	TSMV-2 (L)	6917	89-7429	3987	3930	145334
	Mother blood			0			0
	PNA4.1. brain			0-2			2
	PNA4.2. brain			0-2			4
